# Supplementary material for: Standardized Methods for Enhanced Quality and Comparability of Tuberculous Meningitis Studies
Source: Clin Infect Dis. 2016 Nov 15;64(4):501–9. doi: 10.1093/cid/ciw757 (PMC5399942; doi:10.1093/cid/ciw757)
Supplement: Supplementary Data [file ciw757_Supplementary_Data.zip]

Archive with 1 entries (1 files):
- Marais_et_al_Consensus_TBM_Core_Dataset_FINAL_300916.doc
